# Supplementary material for: PtrA, Piz-t, and a novel minor-effect QTL (qBR12_3.3–4.4) collectively contribute to the durable blast-resistance of rice cultivar Tainung 84
Source: Bot Stud. 2024 Dec 18;65:37. doi: 10.1186/s40529-024-00444-w (PMC11655991; doi:10.1186/s40529-024-00444-w)
Supplement: Supplementary file 1 — Supplementary Material 1 [file 40529_2024_444_MOESM1_ESM.xls]

## Sheet: KASP markers
Table S1. Kompetitive allele-specific PCR (KASP) markers used in this study
Marker ID	Chromosome	SNP position (bp)a	Primer sequence_allele X (5' to 3')	Primer sequence_allele Y (5' to 3')	Primer sequence_common (5' to 3')
C12_0053	12	533382	AGTACCCGTGCACCTTCTGGAGC	GTACCCGTGCACCTTCTGGAGA	AGGAGGAGGATGGTTCAGAATAA
C12_0200	12	2000568	CTTGGACACAGAAACCAAGAAACTCTA	GGACACAGAAACCAAGAAACTCTG	TTTGATAGCCTTCTCTCAGCCTA
C12_0338	12	3380594	AAGGTCGCTGAGGAGATTGGTGA	GGTCGCTGAGGAGATTGGTGC	ATAGCTAGCTCTTGCAATTGACC
C12_0440	12	4400092	GTGCAATGCTGAGCACAATATTAC	GAGTGCAATGCTGAGCACAATATTAT	ATTGCCAGACAAGCAAGATATTC
C12_0619	12	6196217	CGAACTTCATCATGCATCATCTG	ACGAACTTCATCATGCATCATCTA	GACATTTTGTGCAGCTTCTGTTC
C12_0939	12	9397560	TCATCCCTGGAGTAATGGTATCGA	ATCCCTGGAGTAATGGTATCGC	AAACTAAGCATCCTATATCCGGGTTTT
C12_1040	12	10388051	ATTCTAGTTAGCTGGATCCTGG	GCTATTCTAGTTAGCTGGATCCTGA	GCTGCAACTAATGCTGTAGTACTATTCAT
C12_1062	12	10622401	GGTAGGTATGGGCAGCGAGA	GTAGGTATGGGCAGCGAGC	TCCCGCGTCGTCGTTGT
C12_1078	12	10788404	TCAGAAGGTCCCTGGGTCG	ATTCAGAAGGTCCCTGGGTCA	GCAGACTCACCACACTATCCA
C12_1087	12	10877223	ACGTCTCGGAGGACACCAAG	CACGTCTCGGAGGACACCAAA	GCGTGGAGGATGTTCACAAG
C12_1092	12	10928757	GGGATTGGAAACAGCATGCG	GGGATTGGAAACAGCATGCA	CGTCATCGATCGTGTCGATATTT
C12_1112	12	11127182	GACGATTGTGCGAGGAATCTG	GACGATTGTGCGAGGAATCTC	TATGGCACCTCTGCAGGCTTAT
C12_1142	12	11424996	CCTCCAGTACTGCAGCAAAAGAAG	CCTCCAGTACTGCAGCAAAAGAAC	CATGGGTTACATGGGTCCCTTA
C12_1285	12	12851888	CGTGGTGCACCCTGCCT	CGTGGTGCACCCTGCCC	GTTCATGCGTCCTGCTGTCTC
C12_1317	12	13173346	CTGATTTCCATTCAATCCATCGTC	CCTGATTTCCATTCAATCCATCGTA	GATGGCCACTGGCACTACT
C12_1370	12	13697806	CTAAATGGTGGCTCAGTTGCATCG	CCTAAATGGTGGCTCAGTTGCATCA	AGGGAAAGCAGAAAGTCCTTGG
C12_1516	12	15162229	GCATTTCATTCATGCCCACATATTTCC	TGCATTTCATTCATGCCCACATATTTCA	CAAGAACAGCCCCCATGTAAAC
C12_1603	12	16033374	CACCCTCTTCATATTTTTTGTAATGA	CACCCTCTTCATATTTTTTGTAATGG	CTGCCGATTAATGAATATCACTGAC
C12_1652	12	16527453	GGAATTGGGTTGGAAAAGTTCTC	GGAATTGGGTTGGAAAAGTTCTT	AGACATTCCATCAAACAGTTGGT
C12_1676	12	16768867	GGATTTTCGTCGAACCGTCGC	AGGATTTTCGTCGAACCGTCGT	TCTTCTATCTCCAAAAGCAGCTC
C12_1885	12	18857718	ACGAATACATGCTTTTATTGCATTGG	CGAATACATGCTTTTATTGCATTGA	AACTGGTTGGTTCTCACATGACT
C12_2340	12	23405758	TCTTGGAAGAAGGGAGTTAGCGGT	CTTGGAAGAAGGGAGTTAGCGGC	ATTTCCTTGCTCAAGGCTATGTG
Pi5(t)	9	9778764	AGAAAGAATCTCTTCAATACAATCCTTA	AGAAAGAATCTCTTCAATACAATCCTTG	CTCAATAGATCAGATTGTCCAAGCTACTT
Pi2/9	6	10387416	TGTTGTTATGGAAATTTTAGTCATTTTAGTAC	GTTGTTATGGAAATTTTAGTCATTTTAGTAA	GGATATCTCAAGTATAACCCAACTCATATA
aSNP positions are based on the IRGSP-1.0 reference genome
