# Supplementary material for: PtrA, Piz-t, and a novel minor-effect QTL (qBR12_3.3–4.4) collectively contribute to the durable blast-resistance of rice cultivar Tainung 84
Source: Bot Stud. 2024 Dec 18;65:37. doi: 10.1186/s40529-024-00444-w (PMC11655991; doi:10.1186/s40529-024-00444-w)
Supplement: Supplementary file 2 — Supplementary Material 2 [file 40529_2024_444_MOESM2_ESM.xls]

## Sheet: 工作表1
Table S2. Primers used for sequencing analysis of Ptr
Primer name	Sequences (5'→3')	References
HJ15-20F	TCAAAGTCACGAACCTCCAGC	Zhao et al. 2018
Ptr_1F	GTAGCAGTGATGGTGGAGAGGA	This study
Ptr_1R	GGTCCAGCCGTCTTAGATGATAC	This study
Ptr_2F	GTTGTGACTCTGGGAGTCGATAC	This study
Ptr_2R	GCAGCATATTCGGTTCGCAACAC	This study
HJ15-28F	TGGCAGGATGGCATGTACTGAA	Zhao et al. 2018
Ptr_3R	GTTGTTCTTGTCGTAGGAGAGC	This study
Ptr_4F	ACTTTGCTGGTGAGGTCCGTTT	This study
Ptr_e4R	CGCTTGAACGAGTATCAGCA	This study
Ptr_4R	TACAGTGCTTTCGGTCATTCCG	This study
HJ15-30F	TCAGATGCACGAAACCATAGC	Zhao et al. 2018
Ptr_5R	CGTGGGTGTATGTGTCACAGT	This study
