# Supplementary material for: PtrA, Piz-t, and a novel minor-effect QTL (qBR12_3.3–4.4) collectively contribute to the durable blast-resistance of rice cultivar Tainung 84
Source: Bot Stud. 2024 Dec 18;65:37. doi: 10.1186/s40529-024-00444-w (PMC11655991; doi:10.1186/s40529-024-00444-w)
Supplement: Supplementary file 3 — Supplementary Material 3 [file 40529_2024_444_MOESM3_ESM.xls]

## Sheet: 工作表1
Table S3. Results of TNG84 x TN11 F2 individuals and F2:3 families inoculated with three representative isolates of Pyricularia oryzae (D41-2, 12CY-MS1-2, and 12YL-TT4-1)
F2 ID	Disease severity index of F2 individuals	Average disease severity index of F2:3 families
	D41-2	D41-2	12CY-MS1-2	12YL-TT4-1
C002	7	9	8.7	8.9
C003	0	1.9	1.6	4.5
C004	0	0	1.4	0
C005	0	0	0	0
C008	6	9	7.9	9
C009	1	0.4	0	0
C010	0	1.9	0	0
C011	0	1.4	4	1.6
C012	0	0	0	0.3
C014	0	2.8	0.6	1.4
C017	7	9	9	8.9
C018	1	0.8	0.6	2
C021	2	4.2	1.4	5
C024	2	1.1	0.6	0
C027	0	0.1	0	-
C028	2	3.1	2.6	3.6
C031	0	3.4	2.8	1.1
C033	0	0.9	0	0
C034	2	1	3.8	-
C035	0	2.4	0	0
C036	1	3.8	0	2.6
C037	1	1.8	0	-
C038	6	9	9	8.8
C046	3	2.4	1.4	1.3
C054	2	2.9	2.5	3.8
C056	0	2.2	0	4.5
C057	2	4.1	5.1	-
C058	2	9	8.7	9
C059	3	2.6	4.5	1.8
C064	0	3.6	4.5	1.8
C067	2	2.4	0	0.9
C070	1	0.8	1	0.9
C073	3	3.4	9	2.8
C074	1	2.7	3.8	3
C076	0	2.7	1.3	1.1
C078	1	3	5	0
C079	2	0.4	0	-
C080	2	2.9	3.3	1.1
C083	2	0.1	0	0
C093	8	9	8.8	8.6
C094	2	2.4	0	4
C095	0	5.3	2.8	-
C096	2	0.1	0	0
C101	1	1.3	2	1.4
C102	1	3.6	2.3	3.2
C105	0	1.2	0	5
C108	1	2.6	1.5	2.7
C112	2	0.8	0	0
C115	0	1.7	2.9	0.8
C116	0	3	2.2	3.9
C119	1	1.8	0.8	4
C121	0	0.3	0	0
C125	1	2.6	1	1.5
C127	0	2.3	2.9	4.5
C131	0	2.7	3.5	5
C134	0	4.6	1	3
C137	0	2.6	0	1.8
C141	0	2.6	1.3	0.7
C142	1	2.3	0.3	3.5
C144	0	2.4	5.5	2.9
C145	0	0	0	0
C151	0	2.4	1.6	1.5
C152	7	9	9	9
C153	0	0.2	0	0
C154	0	0	0	-
C158	0	2.9	0	-
C160	0	0	-	0
C162	0	3	3.9	2.3
C165	7	9	8.4	9
C172	1	0.7	0	0
C173	0	2.2	0.9	2.3
C174	0	1	0	0
C175	9	9	8.5	9
C177	2	2.8	1.8	0
C178	3	2.2	0.8	-
C179	2	0	0	-
C183	1	1.3	2.6	0
C184	0	0.6	0	0
C187	0	2.9	3.2	0
C188	0	4.5	0	2.7
C189	1	0.1	0	0
C190	7	9	8.7	-
C191	2	4.2	3.1	0.9
C199	2	3.9	2.1	-
C200	2	0	0	0
C203	2	3.7	1.9	2.6
C205	2	1.8	1.1	1
C207	2	3	2.1	2.5
C214	1	5.6	0	9
C219	8	0.1	0.3	0
C220	1	1	0	2.3
C221	2	3.6	1.9	2.3
C226	1	1	0	4.5
C229	0	3.7	1.8	4.5
C231	2	0.1	0	0
C232	1	2.9	3.2	2.5
C235	0	0	0	0
C236	1	4.7	0	0
C238	1	0	0.2	0
C239	0	0	0	0
C241	1	1.9	2.8	2.1
C242	1	2.3	3.6	2.1
C245	0	8.2	0	0
C252	1	1.6	1.3	2.4
C253	0	0	0	0
C254	0	2.4	2.9	0
C255	0	4.4	1.3	0.8
C258	2	0	0	0
C259	1	2.5	0.1	2.1
C261	2	1.7	0	0
C265	2	4.3	3	1.7
C268	1	2.4	1.8	1.3
C271	3	3.7	0	0
C273	2	0	0	0
C274	2	1	0	0
C275	0	3.7	1.6	2.3
C282	2	3.3	1.3	3.4
C284	2	2.8	0	3.4
C288	0	0	0	-
C291	2	4.6	0.8	0
C294	1	3	4.5	-
C296	0	2.6	3	3.1
